# Supplementary material for: Antibody stabilization for thermally accelerated deep immunostaining
Source: Nat Methods. 2022 Sep 1;19(9):1137–46. doi: 10.1038/s41592-022-01569-1 (PMC9467915; doi:10.1038/s41592-022-01569-1)
Supplement: Fig. 2 — Statistical Source Data [file 41592_2022_1569_MOESM7_ESM.xlsx]

## Sheet: Fig 2b
Fig 2b		Ab-Fab:P3PE stock vol ratio
	Experimental replicate	2:1	2:3
Functional SPEARs (mg/ml)	1	18.335	12.8501
	2	33.1567	17.2803
	3	27.7577	16.7759
	4	28.5922	16.7759
	5	30.3373	18.8862

## Sheet: Fig 2c
Fig 2c		Crosslinking reaction temperature
	Experimental replicate	37°C	25°C	13°C
Change in functional SPEARs (%)	1	-52.9714	-41.4186	-33.4929
	2	-46.3893	-34.2574	-30.4357
	3	-43.9724	-41.8631	-35.0416
	4	-43.2954	-40.6217	-28.9444

## Sheet: Fig 2d
Fig 2d		Heating SPEARs in PBS at 55°C
	Experimental replicate	w/o 0.3% Tx-100	w/ 0.3% Tx-100
Functional SPEARs (mg/ml)	1	78.1597	101.493
	2	88.2933	106.937
	3	89.8444	108.815
	4	86.7689	114.652

## Sheet: Fig 2e
Fig 2e		Effect of crosslinking reaction conditions on SPEAR function
		Pre-optimization		Post-optimization
Functional SPEARs (mg/ml)	Experimental replicate	ctrl	crosslinked, unheated	ctrl	crosslinked, unheated
	1	159.364	145.813	214.62	189.987
	2	399.201	105.266	207.273	183.484
	3	288.192	115.049	251.039	238.26
	4			186.707	230.104

## Sheet: Fig 2f
Fig 2f		Functional SPEARs before and after heating
	Experimental replicate	unheated	heated
Functional SPEARs (mg/ml)	1	654.241	101.493
	2	665.735	106.937
	3	701.443	108.815
	4	701.443	114.652
