# Supplementary material for: Antibody stabilization for thermally accelerated deep immunostaining
Source: Nat Methods. 2022 Sep 1;19(9):1137–46. doi: 10.1038/s41592-022-01569-1 (PMC9467915; doi:10.1038/s41592-022-01569-1)
Supplement: Fig. 3 — Statistical Source Data [file 41592_2022_1569_MOESM8_ESM.xlsx]

## Sheet: Fig 3f
Fig 3f	Vascular ppt vol./imaged tissue vol.
Condition	Replicate 1	Replicate 2	Replicate 3
1M betaine	0.024653
0.3% Tx (ctrl)	0.011407	0.015022	0.01716
10% Tx	0.014265
4% SDS	0.011359
1% BSA	0.008467
1M urea	0.007901
1M TMAO + 10% Tx	0.007036
4M GnCl	0.005087
10% SDC	0.002051
1M GnCl	0.003752	0.002208	0.001637

## Sheet: Fig 3i
Fig 3i (inset)		Control			with 61.8 mM pyridine
	Experimental replicate	1	2	3	1	2	3
	Reaction time (hr)
Normalized product band intensity (A.U.)	1	0.81	0.89	0.85	0.84	0.84	0.87
	2	0.97	1	1.09	1.44	1.38	1.18
	4	1.1053	1.09182	1.21313	1.77926	1.69838	1.6849
	8	2.22407	2.34539	2.22407	2.93264	2.66852	3.01461

## Sheet: Fig 3k
Fig 3k			Taq SPEAR(py)
			SPEAR	SPEAR, preheated	SPEARpy	SPEARpy, preheated
Replicate	1	Band intensity (arbitrary units)	19731.3	17996.9	12735.1	12209.9
	2		18294.6	14161.2	10713.8	11176.3
	3		17066.4	15337.9	11172.7	10673.3
	4		20548.2	16513	13653	15014.5
	5		17135	18298.5	14702.7	16840.2
	6		18561	16289.8	15210.4	14851.8
