# Supplementary material for: Antibody stabilization for thermally accelerated deep immunostaining
Source: Nat Methods. 2022 Sep 1;19(9):1137–46. doi: 10.1038/s41592-022-01569-1 (PMC9467915; doi:10.1038/s41592-022-01569-1)
Supplement: Extended Data Fig. 3 — Source data for extended data Fig. 3 [file 41592_2022_1569_MOESM12_ESM.xlsx]

## Sheet: Sheet1
log2[Antibody-antigen complex] (mg/ml)	Absorbance
-15.9658	0.03
-14.9658	0.034
-13.9658	0.044
-12.9658	0.061
-11.9658	0.099
